# Supplementary material for: From Farm to Retail: Decoding the Elemental Landscape of Milk and Dairy Products Across Organic and Conventional Production Systems Using ICP–MS
Source: Toxics. 2026 Jan 28;14(2):124. doi: 10.3390/toxics14020124 (PMC12944908; doi:10.3390/toxics14020124)
Supplement: Supplementary file 1 [file toxics-14-00124-s001.zip]

Archive with 1 entries (1 files):
- toxics-4117193-supplementary.pdf
